# Supplementary material for: Regulation of Renin Expression by Β1-Integrin in As4.1 Juxtaglomerular Line Cells
Source: Biomedicines. 2023 Feb 9;11(2):501. doi: 10.3390/biomedicines11020501 (PMC9953579; doi:10.3390/biomedicines11020501)
Supplement: Supplementary file 1 [file biomedicines-11-00501-s001.zip]

Archive with 2 entries (2 files):
- Fig_S2.pdf
- Fig_S1.pdf
